# Supplementary material for: Evaluation of calculation processes of apparent diffusion coefficient subtraction method (ASM) imaging
Source: PLoS One. 2023 Feb 27;18(2):e0282462. doi: 10.1371/journal.pone.0282462 (PMC9970062; doi:10.1371/journal.pone.0282462)
Supplement: S1 Dataset — (XLSX) [file pone.0282462.s001.xlsx]

## Sheet: Fig 3A
Mean and SD values for Fig3A
	PS	PS SD	LC	LC SD	HC	HC SD
ADCb	2966.62	81.42	1489.84	42.588	874.421	49.549

## Sheet: Fig 3B
Mean and SD values for Fig3B
	PS	PS SD	40mM	40mM SD	80mM	80mM SD	120mM	120mM SD
ADCb	2966.62	81.42	1680.12	125.965	1022.28	80.671	644.457	23.294
