# Supplementary material for: Evaluation of calculation processes of apparent diffusion coefficient subtraction method (ASM) imaging
Source: PLoS One. 2023 Feb 27;18(2):e0282462. doi: 10.1371/journal.pone.0282462 (PMC9970062; doi:10.1371/journal.pone.0282462)
Supplement: S2 Dataset — (XLSX) [file pone.0282462.s002.xlsx]

## Sheet: Fig 4B
Signal values of the same pixel position in ADCb and SD images
ADCb	SD
600	25.957
614	19.152
616	20.856
616	6.033
617	15.328
617	19.946
617	17.55
623	8.593
623	24.393
624	29.428
624	33.625
624	17.302
626	22.498
627	28.987
630	10.778
631	29.251
631	14.932
631	19.009
632	27.181
633	24.385
637	25.049
638	35.684
638	11.513
639	21.9
639	29.554
639	8.149
640	24.508
641	27.207
641	26.462
643	13.934
643	9.432
643	27.273
644	25.42
645	12.937
646	27.298
646	30.113
647	11.96
648	10.796
649	20.932
649	24.671
651	14.759
651	17.871
652	27.84
655	28.373
661	40.82
662	15.145
663	32.948
669	20.149
673	30.943
675	34.802
684	31.373
687	17.652
690	21.841
694	17.625
702	10.583
708	28.962
780	43.802
785	31.518
796	80.733
800	49.715
800	52.638
808	87.951
821	32.924
822	73.88
825	63.304
828	86.894
829	48.798
830	47.047
834	35.159
834	76.794
835	58.715
843	81.193
843	46.551
844	66.099
845	62.025
847	75.607
848	41.892
860	26.179
862	11.883
862	43.205
867	63.009
873	89.598
874	70.841
877	96.804
879	38.758
886	28.221
886	40.598
887	37.068
888	23.401
890	49.601
890	97.182
891	45.897
893	29.607
897	65.006
898	12.69
899	61.353
901	59.422
902	76.465
903	73.257
906	59.057
906	59.395
906	96.881
911	40.998
912	71.132
917	94.091
918	74.307
920	45.919
920	35.952
923	21.279
924	26.736
927	49.472
931	57.07
932	72.288
954	78.686
961	70.851
961	84.06
966	59.587
969	63.805
979	27.572
982	11.832
984	12.123
986	12.208
988	28.617
990	26.15
991	20.646
992	17.664
995	8.818
996	9.478
996	16.03
996	39.042
997	42.218
999	18.071
1002	28.387
1002	11.559
1003	22.226
1004	18.984
1004	12.5
1005	20.838
1005	30.642
1009	19.225
1011	9.826
1012	25.184
1014	25.843
1014	24.088
1016	23.945
1017	39.311
1018	26.912
1019	28.444
1021	23.095
1023	35.074
1024	20.145
1024	30.116
1024	31.48
1025	18.093
1025	35.335
1026	24.58
1027	14.319
1031	69.586
1050	90.402
1052	41.137
1053	42.516
1061	70.409
1086	79.055
1116	62.86
1249	87.875
1266	31.966
1288	37.85
1292	51.539
1392.67	51.182
1405.33	48.801
1433.67	50.861
1437.33	28.288
1439	26.696
1440.67	31.33
1444	53.56
1445	8.832
1445	30.232
1445.67	49.842
1446.33	38.056
1452	62.759
1452.67	38.904
1454	19.799
1455.33	30.554
1466.33	67.707
1467	19.096
1468.67	32.52
1469.67	29.781
1470	27.653
1470.33	37.026
1472.67	44.813
1472.67	32.045
1473.33	54.365
1475.33	11.813
1477.67	68.626
1483.67	55.716
1488	39.808
1489.33	36.234
1490.67	13.199
1492	32.619
1497	20.461
1498	32.125
1499	42.528
1499	41.737
1506	74.713
1509	33.675
1509	51.075
1514	30.8
1514.67	36.709
1516.33	39.203
1517.33	30.62
1522	29.878
1522.67	44.917
1524	35.954
1524.33	48.883
1529.33	47.415
1529.33	43.369
1529.67	30.815
1534.33	14.43
1538.67	28.194
1546	32.69
1550.33	60.013
1552.33	37.187
1553.67	38.664
1558.67	17.556
1562.67	3.091
1563.33	76.657
1569.67	30.641
1571.33	34.316
1571.33	73.141
1572	19.253
1576	22.465
1578.33	42.05
1579	53.963
1579.67	30.652
1583.67	97.284
1590	21.602
1595.33	10.781
1597.33	39.668
1597.67	18.062
1598	35.59
1598	14.166
1599	18.457
1604	40.324
1605	40.849
1610	27.178
1610.33	89.369
1616.33	28.158
1621.33	51.227
1621.33	43.515
1623.33	44.395
1623.67	27.451
1624	51.562
1625.67	10.143
1631.67	38.404
1636.67	26.6
1638.67	53.823
1651.67	32.107
1656.67	14.659
1663	73.95
1669	68.853
1674.67	43.866
1678.67	37.241
1695.67	25.953
1707.33	16.819
1719.67	24.226
1720.67	41.524
1725.33	23.977
1753.67	80.4
1801	142.838
1801.33	93.314
1806	176.176
1820.67	185.577
1830.67	86.881
1926.33	236.311
1938	189.679
1940.33	300.197
1943.33	288.863
1959.33	215.336
1961	257.033
1989	286.761
2625	195.947
2665	172.41
2679	245.851
2689	227.1
2696	70.081
2699	237.674
2699	151.526
2709	180.194
2710	126.244
2712	185.512
2713	110.244
2713	106.654
2716	113.133
2729	226.673
2729	74.706
2734	83.42
2735	154.63
2736	129.304
2747	87.021
2749	99.567
2750	86.493
2752	292.382
2753	150.738
2754	73.096
2756	107.713
2760	237.445
2761	62.003
2766	129.683
2767	167.311
2768	126.576
2768	148.426
2771	88.478
2771	114.97
2771	73.418
2772	48.036
2772	69.509
2772	331.998
2773	124.978
2773	207.273
2774	73.098
2774	75.405
2776	307.108
2776	221.016
2776	184.948
2778	163.866
2778	344.071
2779	120.941
2780	134.722
2781	73.923
2781	81.852
2782	151.569
2783	136.551
2784	217.409
2786	125.833
2786	217.966
2787	212.963
2788	181.726
2789	65.694
2789	241.209
2790	124.946
2790	116.967
2790	124.397
2790	88.998
2791	89.616
2791	147.683
2791	195.817
2793	126.106
2794	103.717
2795	169.843
2796	76.497
2797	172.53
2800	220.209
2800	72.639
2800	216.029
2800	218.023
2801	143.826
2805	137.847
2805	112.601
2806	155.443
2806	83.482
2807	137.171
2808	107.462
2809	75.75
2810	142.813
2810	184.982
2810	116.567
2811	86.767
2813	145.958
2813	106.934
2813	144.03
2814	146.277
2814	189.48
2814	223.17
2814	195.015
2814	82.881
2815	97.58
2816	317.898
2816	238.635
2817	111.587
2817	119.469
2818	162.094
2818	95.997
2819	195.039
2820	134.035
2820	119.896
2820	175.372
2820	190.563
2822	155.58
2822	174.817
2823	169.054
2823	93.694
2824	138.793
2825	129.495
2826	222.748
2826	190.788
2826	226.892
2826	55.301
2827	68.388
2827	92.582
2827	154.054
2827	113.999
2829	117.755
2829	224.383
2830	80.663
2830	157.094
2831	150.714
2831	129.527
2831	60.337
2832	52.35
2832	110.233
2832	99.749
2832	137.677
2833	110.42
2833	60.119
2833	167.994
2833	128.685
2834	120.853
2835	145.888
2836	133.339
2836	174.394
2836	204.236
2836	148.863
2836	230.22
2837	119.714
2837	213.44
2837	133.497
2838	228.536
2838	90.888
2838	135.416
2839	91.405
2839	158.463
2839	124.883
2839	91.724
2839	82.505
2839	103.82
2840	81.436
2841	274.166
2841	148.892
2841	66.05
2841	157.481
2842	163.859
2843	165.723
2843	156.163
2843	139.859
2843	90.866
2844	198.67
2845	161.374
2845	99.916
2845	99.987
2845	85.937
2845	124.715
2845	148.846
2845	133.576
2845	223.938
2846	161.38
2846	213.66
2846	36.368
2846	196.314
2847	167.092
2847	133.451
2847	226.653
2847	65.722
2847	155.648
2848	159.16
2848	143.182
2848	243.569
2848	263.67
2848	97.165
2848	119.729
2849	127.156
2849	90.945
2850	121.373
2850	80.263
2851	236.03
2851	125.375
2851	248.962
2851	140.051
2851	134.376
2852	158.056
2852	96.965
2852	248.063
2852	93.714
2852	124.699
2852	116.974
2852	160.157
2854	332.644
2854	132.917
2854	167.642
2855	180.717
2855	185.806
2855	206.419
2855	244.226
2855	79.055
2855	73.942
2855	174.83
2856	196.181
2856	107.708
2856	70.938
2856	173.939
2856	177.424
2857	86.352
2857	115.493
2857	250.747
2857	229.413
2858	99.814
2858	234.758
2858	143.038
2859	231.344
2859	81.094
2859	132.167
2860	216.88
2860	150.087
2860	109.345
2860	146.419
2860	156.913
2860	160.099
2861	122.575
2861	162.455
2861	114.117
2861	203.875
2861	208.451
2862	85.707
2862	234.721
2862	239.774
2862	98.324
2863	122.173
2863	346.294
2863	150.484
2864	102.926
2864	161.489
2864	132.701
2865	95.047
2865	201.752
2865	212.602
2865	187.342
2866	29.207
2867	54.637
2868	40.819
2868	155.808
2868	217.029
2869	88.112
2869	120.872
2869	180.299
2869	78.075
2869	137.277
2869	76.491
2869	141.516
2869	97.086
2870	105.628
2870	230.804
2870	149.778
2870	167.47
2870	136.046
2871	24.146
2871	177.624
2871	181.268
2871	86.228
2872	126.67
2872	267.143
2872	219.072
2872	58.929
2872	119.932
2873	170.413
2874	227.877
2874	176.957
2874	194.88
2874	116.718
2874	159.947
2875	120.259
2876	144.148
2876	181.898
2877	99.612
2877	121.667
2877	196.441
2878	189.458
2878	98.091
2878	177.178
2878	203.335
2878	119.65
2878	123.372
2879	98.378
2879	196.646
2879	259.384
2879	131.859
2879	168.077
2880	111.933
2880	175.13
2880	166.402
2880	64.484
2880	98.355
2880	263.159
2881	177.201
2881	149.769
2881	174.562
2881	167.939
2882	159.21
2882	148.765
2882	267.611
2882	20.209
2883	155.2
2883	206.741
2883	268.532
2883	142.863
2883	167.677
2883	61.62
2883	76.309
2884	201.709
2884	57.757
2884	88.235
2884	242.202
2884	183.618
2885	150.497
2885	106.024
2885	129.588
2886	148.301
2886	168.449
2886	133.717
2886	193.526
2886	134.684
2887	106.845
2887	194.036
2888	127.749
2888	111.471
2888	129
2888	211.219
2888	185.54
2888	241.175
2888	125.781
2889	118.958
2889	180.43
2889	143.285
2889	218.152
2889	253.836
2889	92.255
2890	117.248
2890	159.504
2890	48.285
2890	168.818
2890	258.876
2890	163.82
2891	82.513
2891	229.587
2891	139.18
2892	101.858
2892	121.281
2892	109.249
2892	194.636
2893	162.078
2893	39.847
2893	145.28
2893	105.89
2893	102.156
2894	111.548
2894	97.897
2894	47.835
2894	180.431
2894	144.391
2894	201.796
2894	235.319
2894	145.565
2895	188.487
2895	81.886
2895	106.877
2895	129.945
2895	135.119
2895	198.427
2896	246.156
2896	160.764
2896	143.064
2896	126.212
2897	117.275
2897	91.237
2897	145.505
2897	92.634
2897	90.199
2897	108.458
2898	206.946
2898	178.164
2898	130.774
2899	238.783
2899	27.926
2899	218.511
2899	99.612
2899	183.73
2900	70.323
2900	93.954
2900	126.186
2900	104.045
2900	143.817
2900	55.797
2901	91.552
2901	307.79
2901	191.49
2901	123.534
2901	240.062
2901	85.722
2901	103.217
2901	73.939
2902	96.006
2902	188.879
2902	69.681
2902	95.258
2902	150.516
2902	155.341
2902	154.25
2902	228.213
2903	129.322
2903	109.96
2903	102.627
2903	104.53
2903	223.718
2903	312.731
2903	227.307
2903	254.958
2903	137.971
2903	161.573
2903	124.781
2904	283.586
2904	73.281
2904	40.711
2904	141.255
2905	68.884
2905	97.388
2905	218.366
2906	123.109
2906	126.735
2906	60.271
2906	216.897
2907	186.941
2907	61.297
2907	154.343
2907	144.654
2907	136.302
2907	154.877
2907	132.08
2908	147.662
2908	120.879
2908	126.021
2908	152.273
2908	35.704
2908	124.228
2909	150.843
2909	199.999
2909	151.961
2909	125.429
2909	108.387
2909	170.019
2910	223.245
2910	114.308
2910	78.797
2910	79.346
2910	175.189
2910	85.165
2910	89.126
2910	161.367
2910	221.77
2911	102.022
2911	53.492
2911	102.26
2911	148.142
2911	134.613
2911	156.084
2911	192.442
2911	161.516
2912	195.227
2912	112.309
2912	140.379
2912	177.232
2912	162.568
2912	88.739
2912	200.175
2912	154.959
2913	129.636
2913	236.884
2914	177.269
2914	74.647
2914	132.129
2914	110.991
2914	137.287
2914	142.785
2915	113.976
2915	141.777
2915	175.87
2915	223.452
2915	119.602
2915	116.4
2915	199.986
2916	155.746
2916	128.101
2916	99.471
2916	148.861
2916	71.656
2916	104.041
2916	260.989
2917	60.984
2917	191.924
2917	215.18
2917	239.897
2917	250.93
2917	141.187
2917	131.546
2918	139.303
2918	126.561
2918	49.914
2918	182.774
2918	175.485
2918	138.082
2918	137.61
2918	119.01
2919	191.419
2919	265.163
2919	153.62
2919	208.529
2919	235.816
2919	204.689
2919	187.932
2919	161.749
2920	128.104
2920	191.576
2920	170.807
2920	43.491
2920	102.443
2920	136.029
2921	32.554
2921	108.638
2921	180.25
2922	147.552
2922	146.503
2922	161.065
2922	108.493
2922	155.758
2922	108.242
2922	142.197
2922	194.404
2923	210.465
2923	119.513
2923	67.487
2923	166.807
2923	57.48
2924	119.644
2924	175.674
2924	34.328
2924	256.34
2924	358.445
2924	181.436
2924	122.466
2925	181.293
2925	130.326
2925	150.584
2926	96.4
2926	185.074
2926	120.53
2926	191.574
2927	109.088
2927	155.765
2927	113.049
2927	137.731
2927	86.391
2927	380.55
2928	191.297
2928	200.264
2928	85.475
2928	203.026
2928	169.651
2928	139.709
2928	209.786
2928	122.779
2928	172.342
2929	221.682
2929	183.697
2929	185.255
2929	115.389
2929	223.596
2929	69.655
2929	168.757
2929	352.352
2929	83.32
2930	257.099
2930	105.489
2930	128.411
2930	180.97
2931	184.318
2931	165.653
2931	137.796
2931	137.746
2931	104.801
2931	264.563
2931	169.853
2932	142.589
2932	90.574
2932	213.654
2932	150.235
2932	278.738
2932	89.554
2933	111.068
2933	86.238
2933	101.182
2933	137.263
2933	97.375
2933	131.557
2933	113.267
2933	154.878
2933	253.161
2933	79.312
2934	177.516
2934	117.325
2934	84.983
2934	185.419
2934	109.681
2934	149.671
2934	339.213
2934	79.28
2935	146.23
2935	112.186
2935	100.978
2935	138.88
2935	67.63
2935	275.876
2936	215.439
2936	214.255
2936	84.932
2936	119.541
2936	139.204
2936	217.343
2936	193.915
2936	144.298
2937	226.012
2937	71.359
2937	196.897
2937	134.865
2937	102.875
2937	233.359
2938	62.413
2938	152.513
2938	143.238
2938	113.228
2938	166.704
2938	274.793
2938	123.202
2939	112.448
2939	160.192
2939	163.165
2939	83.482
2939	238.407
2939	181.819
2939	121.455
2939	172.942
2940	110.805
2940	129.574
2940	140.062
2940	248.857
2940	101.789
2940	77.319
2940	60.05
2941	207.082
2942	88.89
2942	107.724
2942	240.281
2942	177.787
2942	110.042
2942	158.108
2942	197.583
2942	178.626
2942	377.176
2943	148.122
2943	46.606
2943	128.076
2943	217.023
2943	141.432
2943	277.125
2943	163.489
2943	202.883
2944	141.831
2944	152.988
2944	236.277
2944	238.638
2944	206.464
2944	225.673
2944	155.086
2944	196.402
2945	148.665
2945	134.871
2945	231.009
2945	196.37
2945	230.52
2946	113.811
2946	259.277
2946	180.821
2947	199.605
2947	106.974
2947	183.946
2947	130.402
2947	112.422
2948	104.939
2948	179.736
2948	174.685
2948	251.405
2948	122.362
2948	180.146
2948	166.994
2948	138.66
2948	107.183
2948	93.546
2948	66.258
2948	111.578
2948	200.034
2948	168.401
2948	302.273
2949	123.836
2949	191.351
2949	182.409
2949	66.686
2949	143.305
2950	188.363
2950	150.736
2950	116.34
2950	224.508
2950	125.89
2950	81.952
2950	120.149
2951	243.789
2951	28.425
2951	183.779
2951	196.151
2951	144.016
2951	89.077
2951	226.585
2952	151.609
2952	69.494
2952	196.611
2952	26.219
2952	158.084
2952	267.13
2952	93.128
2952	102.621
2953	52.324
2953	202.114
2953	95.357
2953	148.56
2953	107.897
2954	114.415
2954	95.285
2954	160.418
2954	156.503
2954	151.142
2954	26.103
2954	164.624
2954	243.537
2954	91.812
2954	76.59
2954	119.353
2954	172.261
2954	149.357
2954	121.941
2955	146.924
2955	131.41
2955	83.739
2955	269.019
2955	178.36
2955	101.919
2955	96.746
2955	199.352
2955	114.418
2956	132.487
2956	188.92
2956	77.4
2956	95.393
2956	88.66
2956	132.873
2956	206.224
2957	102.839
2957	119.888
2957	347.093
2957	192.363
2957	103.627
2957	239.854
2957	116.981
2958	138.479
2958	87.182
2958	86.082
2958	188.32
2959	125.351
2959	158.706
2959	92.949
2959	111.765
2959	130.288
2959	118.004
2959	98.04
2959	238.305
2959	274.694
2959	80.399
2960	115.276
2960	49.93
2960	81.955
2960	89.302
2960	135.642
2960	127.392
2961	119.085
2961	187.947
2961	200.993
2961	153.668
2961	247.957
2962	110.097
2962	54.058
2962	154.32
2962	67.683
2962	116.826
2962	286.258
2964	144.005
2964	105.703
2964	175.209
2964	107.06
2964	76.437
2965	152.806
2965	170.775
2965	141.031
2965	191.679
2965	153.397
2965	164.699
2965	203.795
2965	127.902
2965	182.28
2965	227.166
2966	50.07
2966	161.418
2966	298.562
2966	161.67
2966	151.567
2966	177.454
2967	107.293
2967	122.727
2967	98.791
2967	94.432
2968	103.965
2968	104.551
2968	31.576
2968	395.926
2969	104.595
2969	87.476
2969	70.618
2969	154.168
2969	169.391
2969	53.303
2970	125.997
2970	222.062
2970	148.801
2970	114.979
2971	171.668
2971	87.762
2971	109.099
2972	191.777
2972	110.381
2972	183.694
2973	128.634
2973	56.598
2973	102.489
2973	140.249
2973	101.789
2973	130.688
2973	118.04
2974	125.517
2974	37.877
2974	235.666
2974	194.383
2974	147.077
2974	218.497
2974	289.56
2975	75.181
2975	239.831
2975	115.386
2975	173.329
2975	145.3
2975	108.78
2975	204.596
2975	93.146
2976	48.019
2976	105.6
2976	170.138
2976	115.356
2976	61.632
2977	175.031
2977	127.393
2977	106.069
2977	148.972
2977	81.288
2978	123.407
2978	193.822
2978	179.215
2978	116.959
2979	125.916
2979	217.109
2979	172.443
2979	118.876
2979	105.247
2979	164.478
2979	293.286
2980	144.128
2980	107.252
2980	234.821
2980	129.054
2981	135.907
2981	152.647
2981	240.902
2981	129.62
2982	80.323
2982	182.881
2982	275.015
2982	179.206
2982	165.03
2982	179.981
2982	111.738
2982	174.86
2983	139.194
2983	95.065
2983	66.686
2983	206.191
2984	91.688
2984	107.966
2984	107.398
2984	78.416
2984	58.248
2984	58.194
2985	73.472
2985	120.704
2985	136.89
2985	80.41
2985	177.31
2986	111.022
2986	261.872
2986	130.872
2986	98.054
2986	62.672
2986	118.064
2987	130.639
2987	154.854
2987	136.689
2987	105.759
2987	98.005
2988	106.182
2988	97.389
2988	123.907
2988	229.926
2988	172.753
2989	180.96
2989	113.221
2989	136.59
2989	188.155
2989	105.276
2989	118.729
2989	78.966
2990	149.14
2990	94.258
2990	136.667
2991	59.2
2991	139.316
2991	75.719
2991	90.274
2991	139.331
2991	186.021
2992	71.003
2992	52.89
2993	122.776
2993	208.289
2993	206.793
2993	203.746
2993	122.333
2993	138.303
2993	116.931
2993	85.439
2994	140.305
2994	159.478
2994	86.305
2994	207.541
2994	86.24
2994	152.948
2994	153.282
2995	191.065
2995	91.357
2995	197.821
2995	197.763
2995	29.642
2996	92.125
2997	102.913
2997	135.27
2998	191.327
2998	113.667
2998	95.76
2999	96.494
2999	93.383
2999	106.624
2999	270.406
2999	146.793
2999	140.033
2999	87.349
2999	226.531
3000	372.693
3000	129.046
3000	111.281
3000	127.622
3000	290.193
3000	105.298
3000	130.313
3000	293.732
3001	89.423
3001	139.761
3001	241.498
3001	263.301
3001	143.886
3001	158.753
3001	150.67
3001	105.148
3002	93.367
3002	126.504
3002	101.783
3002	218.243
3002	193.173
3003	147.323
3003	39.797
3003	130.195
3003	123.219
3003	165.954
3004	99.169
3004	113.938
3004	161.52
3004	119.416
3004	161.529
3005	95.842
3005	170.471
3005	80.241
3005	160.215
3005	120.556
3005	160.659
3005	59.63
3006	122.826
3006	56.443
3006	87.349
3006	171.782
3007	137.473
3007	90.483
3008	143.94
3008	159.744
3008	109.644
3008	101.604
3009	148.668
3009	111.645
3009	120.152
3009	84.454
3009	161.21
3009	201.273
3009	94.402
3009	202.016
3010	160.104
3010	67.568
3010	167.914
3010	188.838
3010	96.243
3011	90.683
3011	187.314
3011	99.851
3011	185.75
3011	122.613
3011	63.2
3011	100.101
3012	200.755
3012	108.728
3012	208.927
3012	120.701
3012	103.109
3012	167.18
3012	145.79
3012	98.288
3013	214.611
3013	157.209
3013	240.856
3013	134.263
3013	221.242
3014	105.793
3014	94.133
3014	113.546
3014	72.277
3014	71.807
3015	177.525
3015	227.549
3015	108.54
3015	345.635
3015	192.895
3016	52.629
3016	166.734
3016	101.803
3016	171.987
3016	118.945
3017	55.984
3017	206.39
3017	132.77
3017	131.807
3018	85.075
3018	132.08
3018	60.552
3019	156.732
3019	162.57
3019	111.212
3020	164.105
3020	109.448
3020	279.64
3020	106.668
3020	158.93
3021	91.438
3021	151.363
3021	61.604
3022	113.428
3022	99.915
3022	225.207
3023	180.066
3023	164.824
3023	97.272
3024	57.625
3024	114.019
3024	58.002
3024	274.592
3024	89.806
3024	188.266
3025	237.625
3025	192.851
3025	204.774
3025	183.274
3026	149.035
3026	49.277
3027	182.944
3027	90.053
3028	109.394
3028	205.248
3028	175.894
3028	128.798
3029	156.131
3029	137.055
3029	29.949
3029	32.035
3030	158.637
3030	194.988
3030	170.396
3031	60.224
3031	103.531
3031	89.149
3031	104.829
3031	178.348
3032	122.044
3032	126.167
3032	233.405
3032	152.327
3032	141.233
3032	121.863
3032	202.778
3033	111.539
3033	110.324
3033	100.091
3033	146.344
3033	234.914
3035	159.36
3035	167.992
3036	256.163
3036	173.214
3036	72.539
3036	84.625
3036	218.322
3038	98.258
3038	107.623
3039	137.67
3039	86.585
3039	156.65
3039	195.725
3039	187.461
3039	213.83
3040	206.728
3040	129.307
3040	108.904
3040	115.415
3040	182.506
3041	36.555
3041	220.179
3041	206.497
3041	87.099
3042	108.391
3042	63.886
3043	96.916
3043	113.173
3043	120.316
3043	298.587
3044	169.652
3044	244.602
3044	123.833
3044	144.191
3044	192.248
3044	158.947
3045	151.34
3045	80.764
3046	119.304
3046	172.189
3046	176.519
3047	132.479
3047	225.901
3047	85.934
3047	232.095
3047	203.417
3047	155.508
3048	110.994
3048	195.807
3048	159.027
3048	151.039
3049	76.733
3049	125.519
3049	108.828
3050	170.794
3050	50.787
3052	99.579
3052	174.445
3052	86.158
3052	221.21
3053	197.644
3053	132.2
3053	152.585
3054	173.5
3054	149.308
3054	252.186
3054	141.688
3055	68.631
3055	93.994
3055	125.893
3055	65.258
3055	58.918
3056	199.521
3056	78.754
3056	160.456
3056	130.525
3057	71.059
3057	187.995
3057	99.068
3058	179.945
3058	134.176
3059	164.077
3059	104.423
3059	122.673
3059	121.657
3060	170.868
3060	60.271
3060	161.702
3060	85.456
3060	103.901
3061	217.483
3061	250.887
3061	153.406
3061	168.873
3062	156.366
3063	163.061
3063	112.327
3064	121.457
3064	154.246
3064	90.178
3065	229.393
3066	183.745
3066	107.581
3068	104.777
3068	93.309
3068	113.362
3068	84.658
3069	187.278
3069	237.707
3069	153.244
3070	207.104
3070	113.315
3071	159.937
3072	71.967
3072	118.945
3072	144.267
3073	99.672
3073	201.542
3073	72.536
3073	250.389
3074	103.724
3075	70.17
3075	117.702
3075	154.986
3076	121.722
3078	165.721
3079	157.928
3079	128.97
3080	148.522
3080	86.964
3080	123.868
3081	179.565
3081	158.108
3082	288.124
3082	115.11
3083	103.471
3084	61.008
3084	130.392
3085	137.15
3085	118.018
3085	105.767
3086	91.851
3086	175.646
3086	138.334
3086	62.299
3088	27.556
3089	98.976
3089	150.668
3090	143.882
3090	155.713
3090	117.18
3091	186.112
3093	131.533
3093	288.07
3093	142.442
3094	52.507
3094	133.188
3094	124.874
3095	72.216
3095	121.411
3096	101.346
3097	170.237
3098	165.175
3098	96.399
3099	333.611
3099	168.838
3099	235.875
3100	171.446
3100	171.526
3101	120.154
3101	101.582
3101	73.741
3101	205.727
3102	159.686
3102	172.257
3102	189.105
3102	248.53
3102	125.751
3102	269.056
3103	323.257
3103	133.044
3103	92.788
3104	115.335
3105	146.927
3106	180.662
3106	162.031
3107	69.37
3107	111.648
3108	92.482
3109	153.761
3113	218.739
3115	160.18
3116	123.346
3118	144.337
3119	93.206
3121	202.205
3121	138.047
3123	260.396
3126	125.907
3126	232.97
3126	123.076
3127	131.361
3128	123.218
3129	55.787
3134	243.372
3134	73.698
3136	192.796
3136	98.963
3138	203.612
3139	129.566
3141	73.684
3141	205.738
3142	164.638
3145	131.834
3146	94.612
3146	163.064
3147	186.336
3149	147.698
3151	236.523
3157	161.107
3159	174.98
3160	60.175
3161	146.534
3164	169.592
3168	121.546
3168	58.458
3169	69.142
3172	150.308
3173	256.027
3174	186.439
3175	87.073
3175	59.134
3176	191.066
3178	273.181
3179	127.112
3180	165.063
3181	222.741
3186	117.809
3189	151.612
3190	122.597
3191	244.496
3192	140.176
3192	135.531
3195	86.021
3198	270.342
3202	145.746
3204	221.185
3213	206.357
3215	123.851
3221	48.615
3221	100.621
3222	105.08
3223	225.893
3226	303.863
3229	106.054
3233	163.483
3236	178.803
3236	129.93
3237	235.979
3241	183.666
3241	123.738
3246	110.195
3247	215.539
3255	130.585
3259	145.136
3261	134.049
3277	46.983
3279	215.241
3281	154.204
3290	202.988
3292	173.213
3292	79.953
3315	182.265
3315	271.451
3323	223.676
3358	167.124
3365	95.771
3396	162.477
3426	130.366
3433	166.311
3438	116.269
3452	134.835
3537	155.424
