# Supplementary material for: Evaluation of calculation processes of apparent diffusion coefficient subtraction method (ASM) imaging
Source: PLoS One. 2023 Feb 27;18(2):e0282462. doi: 10.1371/journal.pone.0282462 (PMC9970062; doi:10.1371/journal.pone.0282462)
Supplement: S3 Dataset — (XLSX) [file pone.0282462.s003.xlsx]

## Sheet: Fig 5A
Mean and SD values for Fig5A
	PS	PS SD	LC	LC SD	HC	HC SD	40mM	40mM SD	80mM	80mM SD	120mM	120mM SD
DKI	5000	455	84729.7	9054.05	139886	7500	35945.9	21756.8	91818	18750	137159	24659
ASM/A1	5000	1854	3342.46	1480.05	5765	1981	4776.52	3352.97	2462	1057	3498	1170
ASM/A2	5000	1934	6453.63	2866.01	19711	7279	8426.18	5812.47	7261	3402	16391	5732
ASM/A3	5000	2055	12454	5615.54	67684	27558	14917.4	10255.7	21431	11117	76577	28292
ASM/A4	5000	2208	24020.5	11118.3	233513	106386	26478.4	18349.2	63285	36452	356773	140211
ASM/A5	5000	2386	46305.5	22204.7	809815	415997	47087.3	33171.3	186947	119369	1658004	695508

## Sheet: Fig 5B
Mean and SD values for Fig5B
	PS	PS SD	LC	LC SD	HC	HC SD	40mM	40mM SD	80mM	80mM SD	120mM	120mM SD
DKI	5000	455	84729.7	9054.05	139886	7500	35945.9	21756.8	91818	18750	137159	24659
ASM/S1	5000	2325.74	3217.32	1721.07	4866.13	2790.03	4804.21	10263.9	4605.72	2659.76	5612.27	3158.76
ASM/S2	5000	4999.97	3654.85	4399	15924.5	26060.8	18315.7	107029	28885.6	35392.4	44345.9	56903.1
ASM/S3	5000	8085.47	2356.23	5011.62	67309	212718	63594.6	454693	197140	369438	380921	846573
ASM/S4	5000	11052.9	1301.76	4047.4	353910	1.5196e+06	168016	1.24505e+06	1.39612e+06	3.36968e+06	3.54236e+06	1.13251e+07
ASM/S5	5000	13661.9	755.418	3056.11	2.03278e+06	9.87092e+06	392520	2.93028e+06	9.97168e+06	2.83718e+07	3.47591e+07	1.42195e+08

## Sheet: Fig 5C
Mean and SD values for Fig5C
	LC	LC SD	HC	HC SD	40mM	40mM SD	80mM	80mM SD	120mM	120mM SD
DKI	84729.7	9054.05	139886	7500	35945.9	21756.8	91818	18750	137159	24659
ASM/A3	12454	5615.54	67684	27558	14917.4	10255.7	21431	11117	76577	28292
PASM/A3	9189.06	8488.54	53976	49474	22849.7	18891.5	22891	17970	111639	50943
ASM/S3	2356.23	5011.62	67309	212718	63594.6	454693	197140	369438	380921	846573
